# Supplementary material for: Gluten-Free Sorghum Pasta: Composition and Sensory Evaluation with Different Sorghum Hybrids
Source: Foods. 2022 Oct 8;11(19):3124. doi: 10.3390/foods11193124 (PMC9563424; doi:10.3390/foods11193124)
Supplement: Supplementary file 1 [file foods-11-03124-s001.zip]

Archive with 1 entries (1 files):
- foods-1912970-supplementary.pdf
